# Supplementary material for: Accelerated Scheme to Predict Ring-Opening Polymerization Enthalpy: Simulation-Experimental Data Fusion and Multitask Machine Learning
Source: J Phys Chem A. 2023 Dec 6;127(50):10709–16. doi: 10.1021/acs.jpca.3c05870 (PMC10749451; doi:10.1021/acs.jpca.3c05870)
Supplement: Supplementary file 1 — jp3c05870_si_001.zip [file jp3c05870_si_001.zip]

Archive with 2 entries (2 files):
- ROP-enthalpy-data-long.xlsx
- ROP-enthalpy-data-wide.xlsx
