# Supplementary material for: Accelerated Scheme to Predict Ring-Opening Polymerization Enthalpy: Simulation-Experimental Data Fusion and Multitask Machine Learning
Source: J Phys Chem A. 2023 Dec 6;127(50):10709–16. doi: 10.1021/acs.jpca.3c05870 (PMC10749451; doi:10.1021/acs.jpca.3c05870)
Supplement: Supplementary file 1 — jp3c05870_si_001.zip [file jp3c05870_si_001.zip › ROP-enthalpy-data-long.xlsx]

## Sheet: ROP-enthalpy-data-long
ID	smiles_polymer	smiles_monomer	1/length_non_normalized	source	roe_kj/mol
1	[*]OCCOC(C)C([*])=O	CC1OCCOC1=O	0	expt	-9.85
4	[*]OC(CCC(C)CC([*])=O)C(C)C	CC1CCC(C(C)C)OC(=O)C1	0	expt	-16.8
6	[*]OCCC(C)CC([*])=O	CC1CCOC(=O)C1	0	expt	-13.8
7	[*]OCCCC([*])=O	O=C1CCCO1	0	expt	-5.4
9	[*]OC(C)CCCC([*])=O	CC1CCCC(=O)O1	0	expt	-13.8
12	[*]OC(CCCCC)CCCC([*])=O	CCCCCC1CCCC(=O)O1	0	expt	-17.1
13	[*]OC(C)OCCC([*])=O	CC1OCCC(=O)O1	0	expt	-11.6
15	[*]OCCOCC([*])=O	O=C1COCCO1	0	expt	-14.1
17	[*]OCCCCC([*])=O	O=C1CCCCO1	0	expt	-8.4
19	[*]OCCCCCC([*])=O	O=C1CCCCCO1	0	expt	-14
21	[*]OC1CCCCC1CC([*])=O	O=C2CC1CCCCC1O2	0	expt	-18
23	[*]SC1CC(C([*])=O)N(C(=O)OC(C)(C)C)C1	CC(C)(C)OC(=O)N1CC2CC1C(=O)S2	0	expt	-15.6
24	[*]SC(C)(C)C(NC(=O)OCCOCCOCCOCC=C)C([*])=O	C=CCOCCOCCOCCOC(=O)NC1C(=O)SC1(C)C	0	expt	-9.4
25	[*]OCC1CCCCC1C([*])=O	O=C1OCC2CCCCC12	0	expt	-20
32	[*]CC(CC)(COCC=C)COC(=O)O[*]	C=CCOCC1(CC)COC(=O)OC1	0	expt	-22
39	[*]NCC(C)(CCCC)C([*])=O	CCCCC1(C)CNC1=O	0	expt	-79.84
49	[*]CCC[*]	C1CC1	0	expt	-113
50	[*]CCO[*]	C1CO1	0	expt	-94
51	[*]CCCC[*]	C1CCC1	0	expt	-105.01
52	[*]OCCC([*])=O	O=C1CCO1	0	expt	-81
53	[*]CCCCC[*]	C1CCCC1	0	expt	-21.2
787	[*]CCCCC(=O)S[*]	O=C1CCCCS1	0	expt	-5.4
949	[*]SCCSCC([*])=O	O=C1CSCCS1	0	expt	-9.5
969	[*]OCCOP([*])(=O)OC	COP1(=O)OCCO1	0	expt	-14
979	[*]OCCCCCCCCCCCCC([*])=O	O=C1CCCCCCCCCCCCO1	0	expt	-8
981	[*]OC1CCCCC1OC([*])=O	O=C2OC1CCCCC1O2	0	expt	-23
983	[*]OCCCOC([*])=O	O=C1OCCCO1	0	expt	-26
986	[*]CCCCO[*]	C1CCOC1	0	expt	-24
988	[*]OCCCNC([*])=O	O=C1NCCCO1	0	expt	-18
993	[*]CCCCCC[*]	C1CCCCC1	0	expt	2.9288
994	[*]CCCCCCC[*]	C1CCCCCC1	0	expt	-21.7568
995	[*]CCCCCCCC[*]	C1CCCCCCC1	0	expt	-34.7272
1002	[*]CCCCC=[*]	C1=CCCC1	0	expt	-23.43
1003	[*]CCCS(=O)(=O)O[*]	O=S1(=O)CCCO1	0	expt	-23.012
1007	[*]OCCN(CC([*])=O)C(=O)OC(C)(C)C	CC(C)(C)OC(=O)N1CCOC(=O)C1	0	expt	-19.63
1026	[*]SCCC(CCCCC(OCC)=O)S[*]	O=C(OCC)CCCCC1CCSS1	0	expt	-15.7
1027	[*]C(C1=CC=C(C(OCC(C)CO[*])=O)C=C1)=O	O=C(OCC(C)COC(C1=CC=C(C(OCC(C)COC2=O)=O)C=C1)=O)C3=CC=C2C=C3	0	expt	-1.07
1028	[*]C(C1=CC=C(C(OCC(C)(C)CO[*])=O)C=C1)=O	O=C(OCC(C)(C)COC(C1=CC=C(C(OCC(C)(C)COC2=O)=O)C=C1)=O)C3=CC=C2C=C3	0	expt	-2.67
1029	[*]OCC(C)CC[*]	CC1CCOC1	0	expt	-22.59
1030	[*]=CCC(C1=CC=CC=C1)CC=[*]	C1C=CCC1C2=CC=CC=C2	0	expt	-21.34
1031	O=C([C@@H]1CC[C@@H](OC1)N[*])[*]	O=C1N[C@H]2CCC[C@@H]1O2	0	expt	-23.8
1034	[*]CC(C)C[*]	CC1CC1	0	expt	-100.83
1035	[*]CCC(C)C[*]	CC1CCC1	0	expt	-95.81
1036	[*]CCCC(C)C[*]	CC1CCCC1	0	expt	-12.97
1037	[*]CC(C)CCCC[*]	CC1CCCCC1	0	expt	13.39
1038	[*]CC(C)(C)C[*]	CC1(C)CC1	0	expt	-57.32
1039	[*]CC(C)(C)CC[*]	CC1(C)CCC1	0	expt	-85.35
1040	[*]CC(C)(C)CCC[*]	CC1(C)CCCC1	0	expt	0.84
1041	[*]CC(C)(CCCC[*])C	CC1(C)CCCCC1	0	expt	21.76
1043	[*]CCCCCC(=S)O[*]	S=C1CCCCCO1	0	expt	-24.23
1044	O=C(CCCCCCO[*])[*]	O=C1OCCCCCC1	0	expt	-19.25
1045	[*]SC1CCC(C([*])=O)C1	O=C1S[C@@H]2CC[C@H]1C2	0	expt	-14.1
1048	[*]CCSC(C)(C)C(=O)S[*]	CC1(C)SCCSC1=O	0	expt	-19.3
1049	[*]CCSC(C)C(=O)S[*]	CC1SCCSC1=O	0	expt	-10.2
1050	[*]OCCCC(C)C([*])=O	CC1CCCOC1=O	0	expt	-13
1051	[*]OCC(C)CCC([*])=O	CC1CCC(=O)OC1	0	expt	-15.8
1052	[*]OC(CC)CCCC([*])=O	CCC1CCCC(=O)O1	0	expt	-16.4
1053	[*]OC(CCC)CCCC([*])=O	CCCC1CCCC(=O)O1	0	expt	-18.5
1054	[*]OC(CCCC)CCCC([*])=O	CCCCC1CCCC(=O)O1	0	expt	-17
1056	[*]OC(CCCCCC)CCCC([*])=O	CCCCCCC1CCCC(=O)O1	0	expt	-18.4
1057	[*]OC(CCCCCCC)CCCC([*])=O	CCCCCCCC1CCCC(=O)O1	0	expt	-18.7
1058	[*]OC(CCCCCCCCC)CCCC([*])=O	CCCCCCCCCC1CCCC(=O)O1	0	expt	-16.8
1059	[*]OC(C)CC(CC([*])=O)C(C)C	CC(C)C1CC(=O)OC(C)C1	0	expt	-16.8
1060	[*]OCCC(=C)C([*])=O	C=C1CCOC1=O	0	expt	-5.9
1062	[*]O[Si](C)(C)N(C)[Si](C)(C)O[Si]([*])(C)C	CN1[Si](C)(C)O[Si](C)(C)O[Si]1(C)C	0	expt	-4.5
1063	[*]OC(C)C(=O)OC(C)C([*])=O	CC1OC(=O)C(C)OC1=O	0	expt	-23.9
1066	[*]CC=CCC[*]	C1=CCCC1	0	expt	-16.8252
1067	[*]CC=CCC([*])O[Si](C)(C)C(C)(C)C	CC(C)(C)[Si](C)(C)OC1CC=CC1	0	expt	-17.5752
1068	[*]CC=CCC([*])C(=O)OCc1ccccc1	O=C(OCc1ccccc1)C2CC=CC2	0	expt	-21.0207
1069	[*]CC=CCC([*])OCc1ccccc1	C2=CCC(OCc1ccccc1)C2	0	expt	-15.2804
1070	[*]CC=CCC([*])COCc1ccccc1	C2=CCC(COCc1ccccc1)C2	0	expt	-17.5985
1071	[*]CC=CCC([*])CO	OCC1CC=CC1	0	expt	-18.4
1072	[*]CC=CCC([*])C(=O)OC	COC(=O)C1CC=CC1	0	expt	-14.8372
1073	[*]CC=CCC([*])C(=O)O	O=C(O)C1CC=CC1	0	expt	-12.781
1074	[*]CC=CCC([*])OC(=O)C(C)(C)Br	CC(C)(Br)C(=O)OC1CC=CC1	0	expt	-22.6
1075	[*]CC=CCC([*])c1ccccc1	C2=CCC(c1ccccc1)C2	0	expt	-21.3587
1077	[*]CC=CCC([*])O	OC1CC=CC1	0	expt	-11.5016
1078	[*]NC1CCCC(C([*])=O)O1	O=C1N([H])C2CCCC1O2	0	expt	-23.8
1083	O=C(C(C)CCC[*])S[*]	O=C1SCCCC1C	0	expt	-4.5
1088	[*]C/C=C/C(O[Si](C)(C)C)C[*]	C[Si](C)(OC1C=CCC1)C	0	expt	-12.7
1089	[*]C/C=C/C(C[*])O[Si](CC)(CC)CC	CC[Si](CC)(OC1C=CCC1)CC	0	expt	-21.3
1090	[*]C/C=C/C(O[Si](C(C)(C)C)(C)C)C[*]	C[Si](C(C)(C)C)(OC1C=CCC1)C	0	expt	-6.8
1097	O=C(OC)CCCCC(CCS[*])S[*]	O=C(OC)CCCCC1SSCC1	0	expt	-17.9
1098	[*]CC(C)(C)COC(=O)O[*]	CC1(C)COC(=O)OC1	0	expt	-21
1099	[*]CC(CC)(CC)COC(=O)O[*]	CCC1(CC)COC(=O)OC1	0	expt	-18
1100	[*]CC(C)(COC(=O)O[*])c1ccccc1	CC2(c1ccccc1)COC(=O)OC2	0	expt	-16
1101	[*]CC(CC)(COC(=O)O[*])c1ccccc1	CCC2(c1ccccc1)COC(=O)OC2	0	expt	-5
1113	[*]OC(C)CC(CC([*])=O)OC(C)=O	CC(=O)OC1CC(=O)OC(C)C1	0	expt	-25
1121	[*]SC(C)C(=O)SC(C)C([*])=O	CC1SC(=O)C(C)SC1=O	0	expt	-4.92
1128	[*]C1=CC=C([N+]([O-])=O)C=C1CC(OC)CCCS[*]	O=[N+](C1=CC(CC(OC)CCCS2)=C2C=C1)[O-]	0	expt	-17.88
1129	[*]OCCCC(=C)C([*])=O	C=C1CCCOC1=O	0	expt	-16.5
1130	[*]OCC(CCC([*])=O)C(=O)OC	COC(=O)C1CCC(=O)OC1	0	expt	-15.2
1131	[*]OCc1ccccc1OC(C)(C)C([*])=O	CC2(C)Oc1ccccc1COC2=O	0	expt	-27.3
1132	[*]OC1CCCC(C([*])=O)C1	O=C1OC2CCCC1C2	0	expt	-21.1
1133	[*]NC1CCCC(C([*])=O)C1	O=C1NC2CCCC1C2	0	expt	-10
1134	[*]COCCO[*]	C1COCO1	0	expt	-20
1135	[*]=CCC[C@@H]1CC[C@H]1CCC=[*]	C/2=C/CC[C@@H]1CC[C@H]1CC2	0	expt	-8.8
1136	[*]=CCC[C@H]1[C@H](CCC=[*])C(C(=O)OC)C1C(=O)OC	COC(=O)C2[C@H]1CC/C=C\CC[C@@H]1C2C(=O)OC	0	expt	-7.1
1137	[*]=CCC[C@H]2[C@H](CCC=[*])[C@@H]3C(=O)N(c1ccccc1)C(=O)[C@H]23	O=C3[C@@H]2[C@H]1CC/C=C\CC[C@@H]1[C@@H]2C(=O)N3c4ccccc4	0	expt	-11.7
1138	[*]=CCC[C@@H]1CCC[C@H]1CCC=[*]	C/2=C/CC[C@@H]1CCC[C@H]1CC2	0	expt	-12.1
1139	[*]=CCC[C@@H]1OCO[C@H]1CCC=[*]	C/2=C/CC[C@@H]1OCO[C@H]1CC2	0	expt	-11.3
1140	[*]=CCC[C@@H]1OC(C)O[C@H]1CCC=[*]	CC2O[C@H]1CC/C=C\CC[C@@H]1O2	0	expt	-10.9
1141	[*]=CCC[C@@H]1OC(C)(C)O[C@H]1CCC=[*]	CC2(C)O[C@H]1CC/C=C\CC[C@@H]1O2	0	expt	-13.4
1142	[*]=CCC[C@@H]1OC(CCCC)(CCCCC)O[C@H]1CCC=[*]	CCCCCC2(CCCC)O[C@H]1CC/C=C\CC[C@@H]1O2	0	expt	-13.8
1143	[*]=CCC[C@@H]2OC1(CCCCC1)O[C@H]2CCC=[*]	C/3=C/CC[C@@H]2OC1(CCCCC1)O[C@H]2CC3	0	expt	-11.7
1144	[*]OC1C=CCC(C([*])=O)C1	O=C1OC2C=CCC1C2	0	expt	-34.7
1145	[*]=CCC1CC(C=[*])OC1=O	O=C1OC2C=CCC1C2	0	expt	-19.8
1146	[*]=CCCOC=[*]	C1=COCC1	0	expt	-20.9
1147	[*]SCCCC(C)SC([*])=S	CC1CCCSC(=S)S1	0	expt	-18.11
1	[*]OCCOC(C)C([*])=O	CC1OCCOC1=O	0.333	dft	-13.716
4	[*]OC(CCC(C)CC([*])=O)C(C)C	CC1CCC(C(C)C)OC(=O)C1	0.333	dft	13.8757
6	[*]OCCC(C)CC([*])=O	CC1CCOC(=O)C1	0.333	dft	16.0108
7	[*]OCCCC([*])=O	O=C1CCCO1	0.333	dft	1.83331
9	[*]OC(C)CCCC([*])=O	CC1CCCC(=O)O1	0.333	dft	-14.0349
12	[*]OC(CCCCC)CCCC([*])=O	CCCCCC1CCCC(=O)O1	0.333	dft	-1.26736
15	[*]OCCOCC([*])=O	O=C1COCCO1	0.333	dft	11.1424
17	[*]OCCCCC([*])=O	O=C1CCCCO1	0.333	dft	-23.3141
19	[*]OCCCCCC([*])=O	O=C1CCCCCO1	0.333	dft	-21.8805
32	[*]CC(CC)(COCC=C)COC(=O)O[*]	C=CCOCC1(CC)COC(=O)OC1	0.333	dft	-17.3794
42	[*]NCCCCCC([*])=O	O=C1CCCCCN1	0.333	dft	-14.7227
43	[*]NCCCCCCC([*])=O	O=C1CCCCCCN1	0.333	dft	-3.02183
44	[*]NCCCCCCCC([*])=O	O=C1CCCCCCCN1	0.333	dft	-19.9929
48	[*]NCCCCCCCCCCCC([*])=O	O=C1CCCCCCCCCCCN1	0.333	dft	-8.63719
49	[*]CCC[*]	C1CC1	0.333	dft	-77.8061
50	[*]CCO[*]	C1CO1	0.333	dft	-77.5929
51	[*]CCCC[*]	C1CCC1	0.333	dft	-74.2471
52	[*]OCCC([*])=O	O=C1CCO1	0.333	dft	-61.3875
53	[*]CCCCC[*]	C1CCCC1	0.333	dft	-1.50618
82	O=C([*])CCC(C=CC=C1)=C1S[*]	O=C1SC2=C(C=CC=C2)CC1	0.333	dft	15.7979
85	O=C([*])C(C=CC=C1)=C1CCS[*]	O=C1SCCC2=C1C=CC=C2	0.333	dft	20.9724
87	O=C([*])C(C=CC=C1)=C1C(C=CC=C2)=C2S[*]	O=C1SC2=C(C=CC=C2)C3=C1C=CC=C3	0.333	dft	64.911
119	O=C(CS[*])N(C)CC([*])=O	O=C(CS1)N(C)CC1=O	0.333	dft	3.42889
120	O=C(CS[*])N(CC)CC([*])=O	O=C(CS1)N(CC)CC1=O	0.333	dft	15.5786
126	O=C([*])[C@H](CC1=CC=CC=C1)NC(CS[*])=O	O=C1SCC(N[C@H]1CC2=CC=CC=C2)=O	0.333	dft	11.2304
128	O=C([*])[C@H](CC1=CC=CC=C1)NC([C@@H](CC2=CC=CC=C2)S[*])=O	O=C1S[C@H](CC2=CC=CC=C2)C(N[C@H]1CC3=CC=CC=C3)=O	0.333	dft	33.7302
130	O=C([*])[C@H](NC(OC(C)(C)C)=O)CS[*]	O=C1[C@H](NC(OC(C)(C)C)=O)CS1	0.333	dft	-12.5821
137	S=C([*])CCS[*]	S=C1CCS1	0.333	dft	-39.999
139	S=C([*])CCCCS[*]	S=C1SCCCC1	0.333	dft	5.97782
147	O=C([*])CCCCCCO[*]	O=C1OCCCCCC1	0.333	dft	-8.92593
148	S=C([*])CCO[*]	S=C1CCO1	0.333	dft	-50.3096
150	S=C([*])CCCCO[*]	S=C1OCCCC1	0.333	dft	-22.5915
153	O=C([*])CCS[*]	O=C1CCS1	0.333	dft	-34.7945
155	O=C([*])CCCCS[*]	O=C1SCCCC1	0.333	dft	2.94961
156	O=C([*])CCCCCS[*]	O=C1SCCCCC1	0.333	dft	-4.10824
157	O=C([*])CCCCCCS[*]	O=C1SCCCCCC1	0.333	dft	-17.8256
158	O=C([*])CCN([*])[H]	O=C1CCN1[H]	0.333	dft	-64.166
159	O=C([*])CCCN([*])[H]	O=C1N([H])CCC1	0.333	dft	13.8221
160	O=C([*])CCCCN[*]	O=C1N([H])CCCC1	0.333	dft	16.3112
179	O=C([*])OCO[*]	O=C1OCO1	0.333	dft	-47.5067
180	O=C([*])OCCO[*]	O=C1OCCO1	0.333	dft	-0.167827
181	O=C([*])OCCCO[*]	O=C1OCCCO1	0.333	dft	-20.2884
182	O=C([*])OCCCCO[*]	O=C1OCCCCO1	0.333	dft	-33.0403
183	O=C([*])OCCCCCO[*]	O=C1OCCCCCO1	0.333	dft	-25.477
184	O=C([*])OCN[*]	O=C1OCN1	0.333	dft	-59.3604
185	O=C([*])OCCN[*]	O=C1NCCO1	0.333	dft	-13.2277
186	O=C([*])OCCCN[*]	O=C1NCCCO1	0.333	dft	-19.8384
187	O=C([*])OCCCCN[*]	O=C1NCCCCO1	0.333	dft	-24.6861
193	O=C([*])CSCCO[*]	O=C1OCCSC1	0.333	dft	16.2946
210	O=C([*])CCOCS[*]	O=C1SCOCC1	0.333	dft	4.07416
213	O=C([*])COCCS[*]	O=C1SCCOC1	0.333	dft	6.54671
232	S=C([*])CSCCS[*]	S=C1SCCSC1	0.333	dft	12.4829
270	[*]SSSSSSSS[*]	S1SSSSSSS1	0.333	dft	-25.4529
306	O=C([*])C(C)CCCS[*]	O=C1SCCCC1C	0.333	dft	6.15366
314	O=C([*])CC(C)(C)CCS[*]	O=C1SCCC(C)(C)C1	0.333	dft	13.6761
315	O=C([*])C(C)(C)CCCS[*]	O=C1SCCCC1(C)C	0.333	dft	-1.833
336	S=C([*])CC(C)CCS[*]	S=C1SCCC(C)C1	0.333	dft	20.6168
337	S=C([*])C(C)CCCS[*]	S=C1SCCCC1C	0.333	dft	3.06415
364	O=C([*])CCCS[*]	O=C1SCCC1	0.333	dft	10.7924
365	O=C([*])CSCCS[*]	O=C1SCCSC1	0.333	dft	-1.64223
371	O=C([*])C1=CC=CC=C1OCCS[*]	O=C1SCCOC2=CC=CC=C21	0.333	dft	-0.745072
377	O=C([*])SCCCS[*]	O=C1SCCCS1	0.333	dft	-13.4571
378	O=C([*])OCCCS[*]	O=C1SCCCO1	0.333	dft	-4.39716
380	S=C([*])SCCCS[*]	S=C1SCCCS1	0.333	dft	1.8481
381	S=C([*])OCCS[*]	S=C1SCCO1	0.333	dft	16.0203
388	[*]C1=CC=CC=C1C(C=CC=C2)=C2CCS[*]	C12=CC=CC=C1SCCC3=C2C=CC=C3	0.333	dft	9.8534
391	[*]C=CCCC[*]	C1=CCCC1	0.333	dft	8.42735
415	[*]CC(C)O[*]	CC1CO1	0.333	dft	-62.5582
453	[*]CCCO[*]	C1COC1	0.333	dft	-79.4669
476	[*]CCC(C)O[*]	CC1CCO1	0.333	dft	-60.3621
477	[*]CC(C)CO[*]	CC1COC1	0.333	dft	-62.1032
492	[*]CC(O)CO[*]	OC1COC1	0.333	dft	-76.901
507	[*]CCSS[*]	C1CSS1	0.333	dft	-84.8476
510	[*]CC(C)S[*]	CC1CS1	0.333	dft	-34.0802
512	[*]CC(CC)S[*]	CCC1CS1	0.333	dft	-25.5668
518	[*]CCCSS[*]	C1CSSC1	0.333	dft	-12.6253
521	[*]CC(C)(C)S[*]	CC1(C)CS1	0.333	dft	-30.0165
522	[*]CCC(C)S[*]	CC1CCS1	0.333	dft	-47.4438
525	[*]CCCCS[*]	C1CCSC1	0.333	dft	9.39833
556	[*]CCC(=O)O[*]	O=C1CCO1	0.333	dft	-51.8382
578	[*]CCC(=O)N[*]	O=C1CCN1	0.333	dft	-77.5022
616	[*]CCN[*]	C1CN1	0.333	dft	-85.3259
753	[*]C=CC([*])(C)C	CC1(C)C=C1	0.333	dft	-164.071
787	[*]CCCCC(=O)S[*]	O=C1CCCCS1	0.333	dft	3.87936
937	[*]CCCS([*])=O	O=S1CCC1	0.333	dft	-33.7594
981	[*]OC1CCCCC1OC([*])=O	O=C2OC1CCCCC1O2	0.333	dft	25.7179
986	[*]CCCCO[*]	C1CCOC1	0.333	dft	4.11913
988	[*]OCCCNC([*])=O	O=C1NCCCO1	0.333	dft	-17.7945
993	[*]CCCCCC[*]	C1CCCCC1	0.333	dft	13.0056
994	[*]CCCCCCC[*]	C1CCCCCC1	0.333	dft	-4.75556
995	[*]CCCCCCCC[*]	C1CCCCCCC1	0.333	dft	-18.5164
1002	[*]CCCCC=[*]	C1=CCCC1	0.333	dft	-4.04342
1003	[*]CCCS(=O)(=O)O[*]	O=S1(=O)CCCO1	0.333	dft	-13.9231
1007	[*]OCCN(CC([*])=O)C(=O)OC(C)(C)C	CC(C)(C)OC(=O)N1CCOC(=O)C1	0.333	dft	-1.04649
1026	[*]SCCC(CCCCC(OCC)=O)S[*]	O=C(OCC)CCCCC1CCSS1	0.333	dft	4.41094
1029	[*]OCC(C)CC[*]	CC1CCOC1	0.333	dft	7.9565
1034	[*]CC(C)C[*]	CC1CC1	0.333	dft	-61.927
1035	[*]CCC(C)C[*]	CC1CCC1	0.333	dft	-66.8329
1036	[*]CCCC(C)C[*]	CC1CCCC1	0.333	dft	4.4708
1037	[*]CC(C)CCCC[*]	CC1CCCCC1	0.333	dft	19.5286
1038	[*]CC(C)(C)C[*]	CC1(C)CC1	0.333	dft	-62.4445
1040	[*]CC(C)(C)CCC[*]	CC1(C)CCCC1	0.333	dft	18.1834
1041	[*]CC(C)(CCCC[*])C	CC1(C)CCCCC1	0.333	dft	37.1327
1043	[*]CCCCCC(=S)O[*]	S=C1CCCCCO1	0.333	dft	-2.1298
1045	[*]SC1CCC(C([*])=O)C1	O=C1S[C@@H]2CC[C@H]1C2	0.333	dft	11.9216
1048	[*]CCSC(C)(C)C(=O)S[*]	CC1(C)SCCSC1=O	0.333	dft	-14.44
1049	[*]CCSC(C)C(=O)S[*]	CC1SCCSC1=O	0.333	dft	-7.52442
1050	[*]OCCCC(C)C([*])=O	CC1CCCOC1=O	0.333	dft	-19.8363
1051	[*]OCC(C)CCC([*])=O	CC1CCC(=O)OC1	0.333	dft	11.0144
1052	[*]OC(CC)CCCC([*])=O	CCC1CCCC(=O)O1	0.333	dft	-1.53152
1053	[*]OC(CCC)CCCC([*])=O	CCCC1CCCC(=O)O1	0.333	dft	9.22765
1054	[*]OC(CCCC)CCCC([*])=O	CCCCC1CCCC(=O)O1	0.333	dft	-13.0692
1056	[*]OC(CCCCCC)CCCC([*])=O	CCCCCCC1CCCC(=O)O1	0.333	dft	-4.30694
1057	[*]OC(CCCCCCC)CCCC([*])=O	CCCCCCCC1CCCC(=O)O1	0.333	dft	-0.0976
1058	[*]OC(CCCCCCCCC)CCCC([*])=O	CCCCCCCCCC1CCCC(=O)O1	0.333	dft	-16.2637
1059	[*]OC(C)CC(CC([*])=O)C(C)C	CC(C)C1CC(=O)OC(C)C1	0.333	dft	6.24752
1060	[*]OCCC(=C)C([*])=O	C=C1CCOC1=O	0.333	dft	-3.88718
1063	[*]OC(C)C(=O)OC(C)C([*])=O	CC1OC(=O)C(C)OC1=O	0.333	dft	-30.2302
1068	[*]CC=CCC([*])C(=O)OCc1ccccc1	O=C(OCc1ccccc1)C2CC=CC2	0.333	dft	-6.52028
1069	[*]CC=CCC([*])OCc1ccccc1	C2=CCC(OCc1ccccc1)C2	0.333	dft	10.0343
1070	[*]CC=CCC([*])COCc1ccccc1	C2=CCC(COCc1ccccc1)C2	0.333	dft	7.93135
1071	[*]CC=CCC([*])CO	OCC1CC=CC1	0.333	dft	10.4655
1072	[*]CC=CCC([*])C(=O)OC	COC(=O)C1CC=CC1	0.333	dft	2.49363
1073	[*]CC=CCC([*])C(=O)O	O=C(O)C1CC=CC1	0.333	dft	3.75634
1075	[*]CC=CCC([*])c1ccccc1	C2=CCC(c1ccccc1)C2	0.333	dft	2.48469
1077	[*]CC=CCC([*])O	OC1CC=CC1	0.333	dft	1.46026
1078	[*]NC1CCCC(C([*])=O)O1	O=C1N([H])C2CCCC1O2	0.333	dft	8.30991
1079	[*]C(CC(C)CCS[*])=O	O=C1SCCC(C)C1	0.333	dft	10.1849
1083	O=C(C(C)CCC[*])S[*]	O=C1SCCCC1C	0.333	dft	5.15672
1097	O=C(OC)CCCCC(CCS[*])S[*]	O=C(OC)CCCCC1SSCC1	0.333	dft	-2.27617
1098	[*]CC(C)(C)COC(=O)O[*]	CC1(C)COC(=O)OC1	0.333	dft	-10.0794
1099	[*]CC(CC)(CC)COC(=O)O[*]	CCC1(CC)COC(=O)OC1	0.333	dft	-6.77889
1100	[*]CC(C)(COC(=O)O[*])c1ccccc1	CC2(c1ccccc1)COC(=O)OC2	0.333	dft	-13.8173
1101	[*]CC(CC)(COC(=O)O[*])c1ccccc1	CCC2(c1ccccc1)COC(=O)OC2	0.333	dft	-0.698955
1103	[*]CCSC(C1=CC=CC=C1)C(S[*])=O	O=C1SCCSC1C2=CC=CC=C2	0.333	dft	6.48853
1113	[*]OC(C)CC(CC([*])=O)OC(C)=O	CC(=O)OC1CC(=O)OC(C)C1	0.333	dft	2.8056
1114	[*]C(C(C1=CC=CC=C1)SCCS[*])=S	S=C1SCCSC1C2=CC=CC=C2	0.333	dft	-6.26176
1115	[*]C(C(C)SCCS[*])=S	S=C1SCCSC1C	0.333	dft	2.75785
1116	[*]C(C(C)(C)SCCS[*])=S	S=C1SCCSC1(C)C	0.333	dft	5.78575
1117	[*]C(C(C)(C)SC(C(C)(C)S[*])=S)=S	S=C(C(C)(C)S1)SC(C)(C)C1=S	0.333	dft	26.9413
1119	S=C([*])OCCCS[*]	S=C1SCCCO1	0.333	dft	-11.9937
1120	S=C([*])OCCCO[*]	S=C1OCCCO1	0.333	dft	-18.2242
1121	[*]SC(C)C(=O)SC(C)C([*])=O	CC1SC(=O)C(C)SC1=O	0.333	dft	29.5358
1122	C=C(CCCS[*])CC1=C([*])C=CC([N+]([O-])=O)=C1	C=C(CCCS1)CC2=C1C=CC([N+]([O-])=O)=C2	0.333	dft	-13.9793
1123	O=C(CCCS[*])CC1=C([*])C=CC([N+]([O-])=O)=C1	O=C(CCCS1)CC2=C1C=CC([N+]([O-])=O)=C2	0.333	dft	-9.24121
1124	OC(CCCS[*])CC1=C([*])C=CC([N+]([O-])=O)=C1	OC(CCCS1)CC2=C1C=CC([N+]([O-])=O)=C2	0.333	dft	-11.8813
1125	O=C(CCCCS[*])CC1=CC([N+]([O-])=O)=CC=C1[*]	O=C1CC2=CC([N+]([O-])=O)=CC=C2SCCCC1	0.333	dft	-14.0328
1126	C=C(CCCCS[*])CC1=CC([N+]([O-])=O)=CC=C1[*]	C=C1CC2=CC([N+]([O-])=O)=CC=C2SCCCC1	0.333	dft	-4.33837
1127	OC(CCCCS[*])CC1=CC([N+]([O-])=O)=CC=C1[*]	OC1CC2=CC([N+]([O-])=O)=CC=C2SCCCC1	0.333	dft	-4.78505
1	[*]OCCOC(C)C([*])=O	CC1OCCOC1=O	0.25	dft	-10.7528
4	[*]OC(CCC(C)CC([*])=O)C(C)C	CC1CCC(C(C)C)OC(=O)C1	0.25	dft	8.04692
6	[*]OCCC(C)CC([*])=O	CC1CCOC(=O)C1	0.25	dft	3.4395
7	[*]OCCCC([*])=O	O=C1CCCO1	0.25	dft	-0.486139
9	[*]OC(C)CCCC([*])=O	CC1CCCC(=O)O1	0.25	dft	-13.049
12	[*]OC(CCCCC)CCCC([*])=O	CCCCCC1CCCC(=O)O1	0.25	dft	-6.28373
15	[*]OCCOCC([*])=O	O=C1COCCO1	0.25	dft	4.00792
17	[*]OCCCCC([*])=O	O=C1CCCCO1	0.25	dft	-23.8146
42	[*]NCCCCCC([*])=O	O=C1CCCCCN1	0.25	dft	-16.7357
43	[*]NCCCCCCC([*])=O	O=C1CCCCCCN1	0.25	dft	-7.46788
44	[*]NCCCCCCCC([*])=O	O=C1CCCCCCCN1	0.25	dft	-25.2692
48	[*]NCCCCCCCCCCCC([*])=O	O=C1CCCCCCCCCCCN1	0.25	dft	-7.48207
49	[*]CCC[*]	C1CC1	0.25	dft	-80.7041
50	[*]CCO[*]	C1CO1	0.25	dft	-87.9015
51	[*]CCCC[*]	C1CCC1	0.25	dft	-83.7763
52	[*]OCCC([*])=O	O=C1CCO1	0.25	dft	-67.4164
53	[*]CCCCC[*]	C1CCCC1	0.25	dft	-7.00731
139	S=C([*])CCCCS[*]	S=C1SCCCC1	0.25	dft	-0.906515
150	S=C([*])CCCCO[*]	S=C1OCCCC1	0.25	dft	-15.4974
160	O=C([*])CCCCN[*]	O=C1N([H])CCCC1	0.25	dft	2.66652
181	O=C([*])OCCCO[*]	O=C1OCCCO1	0.25	dft	-22.2726
186	O=C([*])OCCCN[*]	O=C1NCCCO1	0.25	dft	-18.8371
193	O=C([*])CSCCO[*]	O=C1OCCSC1	0.25	dft	-6.10159
232	S=C([*])CSCCS[*]	S=C1SCCSC1	0.25	dft	-1.53982
315	O=C([*])C(C)(C)CCCS[*]	O=C1SCCCC1(C)C	0.25	dft	5.126
365	O=C([*])CSCCS[*]	O=C1SCCSC1	0.25	dft	-14.8738
787	[*]CCCCC(=O)S[*]	O=C1CCCCS1	0.25	dft	3.35337
988	[*]OCCCNC([*])=O	O=C1NCCCO1	0.25	dft	-19.3459
993	[*]CCCCCC[*]	C1CCCCC1	0.25	dft	9.30363
994	[*]CCCCCCC[*]	C1CCCCCC1	0.25	dft	-10.228
995	[*]CCCCCCCC[*]	C1CCCCCCC1	0.25	dft	-19.3927
1002	[*]CCCCC=[*]	C1=CCCC1	0.25	dft	-8.26758
1003	[*]CCCS(=O)(=O)O[*]	O=S1(=O)CCCO1	0.25	dft	-15.6667
1034	[*]CC(C)C[*]	CC1CC1	0.25	dft	-76.1801
1035	[*]CCC(C)C[*]	CC1CCC1	0.25	dft	-71.3266
1036	[*]CCCC(C)C[*]	CC1CCCC1	0.25	dft	2.7726
1037	[*]CC(C)CCCC[*]	CC1CCCCC1	0.25	dft	15.0886
1040	[*]CC(C)(C)CCC[*]	CC1(C)CCCC1	0.25	dft	12.7282
1041	[*]CC(C)(CCCC[*])C	CC1(C)CCCCC1	0.25	dft	29.978
1043	[*]CCCCCC(=S)O[*]	S=C1CCCCCO1	0.25	dft	-5.46199
1048	[*]CCSC(C)(C)C(=O)S[*]	CC1(C)SCCSC1=O	0.25	dft	-9.90704
1049	[*]CCSC(C)C(=O)S[*]	CC1SCCSC1=O	0.25	dft	-3.65568
1050	[*]OCCCC(C)C([*])=O	CC1CCCOC1=O	0.25	dft	-24.1955
1052	[*]OC(CC)CCCC([*])=O	CCC1CCCC(=O)O1	0.25	dft	-4.10439
1053	[*]OC(CCC)CCCC([*])=O	CCCC1CCCC(=O)O1	0.25	dft	-0.878755
1056	[*]OC(CCCCCC)CCCC([*])=O	CCCCCCC1CCCC(=O)O1	0.25	dft	-4.76233
1057	[*]OC(CCCCCCC)CCCC([*])=O	CCCCCCCC1CCCC(=O)O1	0.25	dft	-0.0676
1058	[*]OC(CCCCCCCCC)CCCC([*])=O	CCCCCCCCCC1CCCC(=O)O1	0.25	dft	-9.85358
1060	[*]OCCC(=C)C([*])=O	C=C1CCOC1=O	0.25	dft	-6.75366
1066	[*]CC=CCC[*]	C1=CCCC1	0.25	dft	1.5906
1079	[*]C(CC(C)CCS[*])=O	O=C1SCCC(C)C1	0.25	dft	5.18963
1080	[*]C(CC(C)(C)CCS[*])=O	O=C1SCCC(C)(C)C1	0.25	dft	15.7205
1083	O=C(C(C)CCC[*])S[*]	O=C1SCCCC1C	0.25	dft	3.41213
1098	[*]CC(C)(C)COC(=O)O[*]	CC1(C)COC(=O)OC1	0.25	dft	-11.9449
1099	[*]CC(CC)(CC)COC(=O)O[*]	CCC1(CC)COC(=O)OC1	0.25	dft	-3.62785
1100	[*]CC(C)(COC(=O)O[*])c1ccccc1	CC2(c1ccccc1)COC(=O)OC2	0.25	dft	-13.5056
1101	[*]CC(CC)(COC(=O)O[*])c1ccccc1	CCC2(c1ccccc1)COC(=O)OC2	0.25	dft	-0.585913
1114	[*]C(C(C1=CC=CC=C1)SCCS[*])=S	S=C1SCCSC1C2=CC=CC=C2	0.25	dft	9.65631
1116	[*]C(C(C)(C)SCCS[*])=S	S=C1SCCSC1(C)C	0.25	dft	4.79257
1117	[*]C(C(C)(C)SC(C(C)(C)S[*])=S)=S	S=C(C(C)(C)S1)SC(C)(C)C1=S	0.25	dft	31.1159
1119	S=C([*])OCCCS[*]	S=C1SCCCO1	0.25	dft	-11.4138
1120	S=C([*])OCCCO[*]	S=C1OCCCO1	0.25	dft	-17.3551
1122	C=C(CCCS[*])CC1=C([*])C=CC([N+]([O-])=O)=C1	C=C(CCCS1)CC2=C1C=CC([N+]([O-])=O)=C2	0.25	dft	-22.0333
1123	O=C(CCCS[*])CC1=C([*])C=CC([N+]([O-])=O)=C1	O=C(CCCS1)CC2=C1C=CC([N+]([O-])=O)=C2	0.25	dft	-0.88265
1124	OC(CCCS[*])CC1=C([*])C=CC([N+]([O-])=O)=C1	OC(CCCS1)CC2=C1C=CC([N+]([O-])=O)=C2	0.25	dft	-11.0443
1125	O=C(CCCCS[*])CC1=CC([N+]([O-])=O)=CC=C1[*]	O=C1CC2=CC([N+]([O-])=O)=CC=C2SCCCC1	0.25	dft	-17.4082
1126	C=C(CCCCS[*])CC1=CC([N+]([O-])=O)=CC=C1[*]	C=C1CC2=CC([N+]([O-])=O)=CC=C2SCCCC1	0.25	dft	-14.3433
1127	OC(CCCCS[*])CC1=CC([N+]([O-])=O)=CC=C1[*]	OC1CC2=CC([N+]([O-])=O)=CC=C2SCCCC1	0.25	dft	-8.1087
1	[*]OCCOC(C)C([*])=O	CC1OCCOC1=O	0.2	dft	-15.0232
4	[*]OC(CCC(C)CC([*])=O)C(C)C	CC1CCC(C(C)C)OC(=O)C1	0.2	dft	5.9248
6	[*]OCCC(C)CC([*])=O	CC1CCOC(=O)C1	0.2	dft	-0.339637
7	[*]OCCCC([*])=O	O=C1CCCO1	0.2	dft	0.739761
9	[*]OC(C)CCCC([*])=O	CC1CCCC(=O)O1	0.2	dft	-16.3103
15	[*]OCCOCC([*])=O	O=C1COCCO1	0.2	dft	0.281554
17	[*]OCCCCC([*])=O	O=C1CCCCO1	0.2	dft	-15.8177
42	[*]NCCCCCC([*])=O	O=C1CCCCCN1	0.2	dft	-17.2487
43	[*]NCCCCCCC([*])=O	O=C1CCCCCCN1	0.2	dft	-8.60869
44	[*]NCCCCCCCC([*])=O	O=C1CCCCCCCN1	0.2	dft	-25.716
48	[*]NCCCCCCCCCCCC([*])=O	O=C1CCCCCCCCCCCN1	0.2	dft	-12.9532
49	[*]CCC[*]	C1CC1	0.2	dft	-87.2707
50	[*]CCO[*]	C1CO1	0.2	dft	-87.8467
51	[*]CCCC[*]	C1CCC1	0.2	dft	-83.9569
52	[*]OCCC([*])=O	O=C1CCO1	0.2	dft	-70.0309
53	[*]CCCCC[*]	C1CCCC1	0.2	dft	-7.78015
139	S=C([*])CCCCS[*]	S=C1SCCCC1	0.2	dft	-4.76736
150	S=C([*])CCCCO[*]	S=C1OCCCC1	0.2	dft	-0.116127
160	O=C([*])CCCCN[*]	O=C1N([H])CCCC1	0.2	dft	10.3948
181	O=C([*])OCCCO[*]	O=C1OCCCO1	0.2	dft	-21.1817
186	O=C([*])OCCCN[*]	O=C1NCCCO1	0.2	dft	-16.588
193	O=C([*])CSCCO[*]	O=C1OCCSC1	0.2	dft	1.45602
232	S=C([*])CSCCS[*]	S=C1SCCSC1	0.2	dft	9.03709
315	O=C([*])C(C)(C)CCCS[*]	O=C1SCCCC1(C)C	0.2	dft	-5.636
365	O=C([*])CSCCS[*]	O=C1SCCSC1	0.2	dft	0.701729
787	[*]CCCCC(=O)S[*]	O=C1CCCCS1	0.2	dft	-6.07156
986	[*]CCCCO[*]	C1CCOC1	0.2	dft	5.30938
988	[*]OCCCNC([*])=O	O=C1NCCCO1	0.2	dft	-15.6907
993	[*]CCCCCC[*]	C1CCCCC1	0.2	dft	10.0812
994	[*]CCCCCCC[*]	C1CCCCCC1	0.2	dft	-15.4656
995	[*]CCCCCCCC[*]	C1CCCCCCC1	0.2	dft	-19.2965
1002	[*]CCCCC=[*]	C1=CCCC1	0.2	dft	-7.34866
1003	[*]CCCS(=O)(=O)O[*]	O=S1(=O)CCCO1	0.2	dft	-15.0901
1029	[*]OCC(C)CC[*]	CC1CCOC1	0.2	dft	3.8842
1034	[*]CC(C)C[*]	CC1CC1	0.2	dft	-74.9707
1035	[*]CCC(C)C[*]	CC1CCC1	0.2	dft	-74.4485
1036	[*]CCCC(C)C[*]	CC1CCCC1	0.2	dft	0.588011
1037	[*]CC(C)CCCC[*]	CC1CCCCC1	0.2	dft	21.0244
1038	[*]CC(C)(C)C[*]	CC1(C)CC1	0.2	dft	-63.5806
1041	[*]CC(C)(CCCC[*])C	CC1(C)CCCCC1	0.2	dft	30.3282
1043	[*]CCCCCC(=S)O[*]	S=C1CCCCCO1	0.2	dft	-15.8349
1044	O=C(CCCCCCO[*])[*]	O=C1OCCCCCC1	0.2	dft	-12.1389
1048	[*]CCSC(C)(C)C(=O)S[*]	CC1(C)SCCSC1=O	0.2	dft	-9.37097
1049	[*]CCSC(C)C(=O)S[*]	CC1SCCSC1=O	0.2	dft	0.0326917
1050	[*]OCCCC(C)C([*])=O	CC1CCCOC1=O	0.2	dft	-18.3216
1051	[*]OCC(C)CCC([*])=O	CC1CCC(=O)OC1	0.2	dft	4.47482
1052	[*]OC(CC)CCCC([*])=O	CCC1CCCC(=O)O1	0.2	dft	-4.63749
1053	[*]OC(CCC)CCCC([*])=O	CCCC1CCCC(=O)O1	0.2	dft	-8.39086
1054	[*]OC(CCCC)CCCC([*])=O	CCCCC1CCCC(=O)O1	0.2	dft	-7.67082
1056	[*]OC(CCCCCC)CCCC([*])=O	CCCCCCC1CCCC(=O)O1	0.2	dft	-5.58819
1057	[*]OC(CCCCCCC)CCCC([*])=O	CCCCCCCC1CCCC(=O)O1	0.2	dft	-0.0676
1058	[*]OC(CCCCCCCCC)CCCC([*])=O	CCCCCCCCCC1CCCC(=O)O1	0.2	dft	-22.2883
1060	[*]OCCC(=C)C([*])=O	C=C1CCOC1=O	0.2	dft	-7.4319
1066	[*]CC=CCC[*]	C1=CCCC1	0.2	dft	-2.60181
1079	[*]C(CC(C)CCS[*])=O	O=C1SCCC(C)C1	0.2	dft	16.4384
1080	[*]C(CC(C)(C)CCS[*])=O	O=C1SCCC(C)(C)C1	0.2	dft	8.95249
1098	[*]CC(C)(C)COC(=O)O[*]	CC1(C)COC(=O)OC1	0.2	dft	-10.9893
1099	[*]CC(CC)(CC)COC(=O)O[*]	CCC1(CC)COC(=O)OC1	0.2	dft	-6.52241
1100	[*]CC(C)(COC(=O)O[*])c1ccccc1	CC2(c1ccccc1)COC(=O)OC2	0.2	dft	-18.6902
1101	[*]CC(CC)(COC(=O)O[*])c1ccccc1	CCC2(c1ccccc1)COC(=O)OC2	0.2	dft	-3.10501
1103	[*]CCSC(C1=CC=CC=C1)C(S[*])=O	O=C1SCCSC1C2=CC=CC=C2	0.2	dft	3.31476
1114	[*]C(C(C1=CC=CC=C1)SCCS[*])=S	S=C1SCCSC1C2=CC=CC=C2	0.2	dft	2.90307
1115	[*]C(C(C)SCCS[*])=S	S=C1SCCSC1C	0.2	dft	1.6094
1116	[*]C(C(C)(C)SCCS[*])=S	S=C1SCCSC1(C)C	0.2	dft	5.18885
1117	[*]C(C(C)(C)SC(C(C)(C)S[*])=S)=S	S=C(C(C)(C)S1)SC(C)(C)C1=S	0.2	dft	37.5412
1119	S=C([*])OCCCS[*]	S=C1SCCCO1	0.2	dft	-11.0421
1120	S=C([*])OCCCO[*]	S=C1OCCCO1	0.2	dft	-14.88
1122	C=C(CCCS[*])CC1=C([*])C=CC([N+]([O-])=O)=C1	C=C(CCCS1)CC2=C1C=CC([N+]([O-])=O)=C2	0.2	dft	-17.7599
1123	O=C(CCCS[*])CC1=C([*])C=CC([N+]([O-])=O)=C1	O=C(CCCS1)CC2=C1C=CC([N+]([O-])=O)=C2	0.2	dft	-13.6809
1124	OC(CCCS[*])CC1=C([*])C=CC([N+]([O-])=O)=C1	OC(CCCS1)CC2=C1C=CC([N+]([O-])=O)=C2	0.2	dft	-3.05343
1125	O=C(CCCCS[*])CC1=CC([N+]([O-])=O)=CC=C1[*]	O=C1CC2=CC([N+]([O-])=O)=CC=C2SCCCC1	0.2	dft	-10.3275
1126	C=C(CCCCS[*])CC1=CC([N+]([O-])=O)=CC=C1[*]	C=C1CC2=CC([N+]([O-])=O)=CC=C2SCCCC1	0.2	dft	-8.15246
1127	OC(CCCCS[*])CC1=CC([N+]([O-])=O)=CC=C1[*]	OC1CC2=CC([N+]([O-])=O)=CC=C2SCCCC1	0.2	dft	-5.21062
4	[*]OC(CCC(C)CC([*])=O)C(C)C	CC1CCC(C(C)C)OC(=O)C1	0.167	dft	4.54085
6	[*]OCCC(C)CC([*])=O	CC1CCOC(=O)C1	0.167	dft	-1.98266
9	[*]OC(C)CCCC([*])=O	CC1CCCC(=O)O1	0.167	dft	-14.4059
12	[*]OC(CCCCC)CCCC([*])=O	CCCCCC1CCCC(=O)O1	0.167	dft	-6.28843
17	[*]OCCCCC([*])=O	O=C1CCCCO1	0.167	dft	-12.8484
42	[*]NCCCCCC([*])=O	O=C1CCCCCN1	0.167	dft	-19.1846
43	[*]NCCCCCCC([*])=O	O=C1CCCCCCN1	0.167	dft	-12.854
44	[*]NCCCCCCCC([*])=O	O=C1CCCCCCCN1	0.167	dft	-26.1384
48	[*]NCCCCCCCCCCCC([*])=O	O=C1CCCCCCCCCCCN1	0.167	dft	-7.35194
49	[*]CCC[*]	C1CC1	0.167	dft	-88.7688
50	[*]CCO[*]	C1CO1	0.167	dft	-87.9236
51	[*]CCCC[*]	C1CCC1	0.167	dft	-85.2332
52	[*]OCCC([*])=O	O=C1CCO1	0.167	dft	-70.971
53	[*]CCCCC[*]	C1CCCC1	0.167	dft	-9.68395
139	S=C([*])CCCCS[*]	S=C1SCCCC1	0.167	dft	-2.92442
150	S=C([*])CCCCO[*]	S=C1OCCCC1	0.167	dft	-15.4398
181	O=C([*])OCCCO[*]	O=C1OCCCO1	0.167	dft	-22.7634
186	O=C([*])OCCCN[*]	O=C1NCCCO1	0.167	dft	-16.9507
193	O=C([*])CSCCO[*]	O=C1OCCSC1	0.167	dft	-7.93139
232	S=C([*])CSCCS[*]	S=C1SCCSC1	0.167	dft	3.89422
315	O=C([*])C(C)(C)CCCS[*]	O=C1SCCCC1(C)C	0.167	dft	-2.77
365	O=C([*])CSCCS[*]	O=C1SCCSC1	0.167	dft	-1.30858
787	[*]CCCCC(=O)S[*]	O=C1CCCCS1	0.167	dft	5.38139
988	[*]OCCCNC([*])=O	O=C1NCCCO1	0.167	dft	-13.6409
993	[*]CCCCCC[*]	C1CCCCC1	0.167	dft	10.6628
994	[*]CCCCCCC[*]	C1CCCCCC1	0.167	dft	-11.6285
995	[*]CCCCCCCC[*]	C1CCCCCCC1	0.167	dft	-22.1832
1029	[*]OCC(C)CC[*]	CC1CCOC1	0.167	dft	4.6463
1034	[*]CC(C)C[*]	CC1CC1	0.167	dft	-75.041
1036	[*]CCCC(C)C[*]	CC1CCCC1	0.167	dft	0.148491
1037	[*]CC(C)CCCC[*]	CC1CCCCC1	0.167	dft	16.4357
1038	[*]CC(C)(C)C[*]	CC1(C)CC1	0.167	dft	-64.8374
1040	[*]CC(C)(C)CCC[*]	CC1(C)CCCC1	0.167	dft	7.91248
1041	[*]CC(C)(CCCC[*])C	CC1(C)CCCCC1	0.167	dft	28.5617
1043	[*]CCCCCC(=S)O[*]	S=C1CCCCCO1	0.167	dft	-5.97271
1050	[*]OCCCC(C)C([*])=O	CC1CCCOC1=O	0.167	dft	-18.444
1052	[*]OC(CC)CCCC([*])=O	CCC1CCCC(=O)O1	0.167	dft	-5.35406
1053	[*]OC(CCC)CCCC([*])=O	CCCC1CCCC(=O)O1	0.167	dft	-1.6156
1054	[*]OC(CCCC)CCCC([*])=O	CCCCC1CCCC(=O)O1	0.167	dft	-10.6987
1057	[*]OC(CCCCCCC)CCCC([*])=O	CCCCCCCC1CCCC(=O)O1	0.167	dft	-0.09238
1058	[*]OC(CCCCCCCCC)CCCC([*])=O	CCCCCCCCCC1CCCC(=O)O1	0.167	dft	-16.093
1060	[*]OCCC(=C)C([*])=O	C=C1CCOC1=O	0.167	dft	-6.46898
1066	[*]CC=CCC[*]	C1=CCCC1	0.167	dft	-6.27068
1079	[*]C(CC(C)CCS[*])=O	O=C1SCCC(C)C1	0.167	dft	7.88912
1080	[*]C(CC(C)(C)CCS[*])=O	O=C1SCCC(C)(C)C1	0.167	dft	8.48198
1098	[*]CC(C)(C)COC(=O)O[*]	CC1(C)COC(=O)OC1	0.167	dft	-10.781
1099	[*]CC(CC)(CC)COC(=O)O[*]	CCC1(CC)COC(=O)OC1	0.167	dft	-7.94846
1100	[*]CC(C)(COC(=O)O[*])c1ccccc1	CC2(c1ccccc1)COC(=O)OC2	0.167	dft	-11.593
1101	[*]CC(CC)(COC(=O)O[*])c1ccccc1	CCC2(c1ccccc1)COC(=O)OC2	0.167	dft	1.61923
1114	[*]C(C(C1=CC=CC=C1)SCCS[*])=S	S=C1SCCSC1C2=CC=CC=C2	0.167	dft	20.7335
1116	[*]C(C(C)(C)SCCS[*])=S	S=C1SCCSC1(C)C	0.167	dft	14.5926
1117	[*]C(C(C)(C)SC(C(C)(C)S[*])=S)=S	S=C(C(C)(C)S1)SC(C)(C)C1=S	0.167	dft	49.1258
1119	S=C([*])OCCCS[*]	S=C1SCCCO1	0.167	dft	-2.34205
1120	S=C([*])OCCCO[*]	S=C1OCCCO1	0.167	dft	-14.2282
1122	C=C(CCCS[*])CC1=C([*])C=CC([N+]([O-])=O)=C1	C=C(CCCS1)CC2=C1C=CC([N+]([O-])=O)=C2	0.167	dft	-15.2025
1123	O=C(CCCS[*])CC1=C([*])C=CC([N+]([O-])=O)=C1	O=C(CCCS1)CC2=C1C=CC([N+]([O-])=O)=C2	0.167	dft	6.48319
1124	OC(CCCS[*])CC1=C([*])C=CC([N+]([O-])=O)=C1	OC(CCCS1)CC2=C1C=CC([N+]([O-])=O)=C2	0.167	dft	-1.74142
1125	O=C(CCCCS[*])CC1=CC([N+]([O-])=O)=CC=C1[*]	O=C1CC2=CC([N+]([O-])=O)=CC=C2SCCCC1	0.167	dft	-17.3091
1126	C=C(CCCCS[*])CC1=CC([N+]([O-])=O)=CC=C1[*]	C=C1CC2=CC([N+]([O-])=O)=CC=C2SCCCC1	0.167	dft	-5.55492
1127	OC(CCCCS[*])CC1=CC([N+]([O-])=O)=CC=C1[*]	OC1CC2=CC([N+]([O-])=O)=CC=C2SCCCC1	0.167	dft	4.53999
