# Supplementary material for: Accelerated Scheme to Predict Ring-Opening Polymerization Enthalpy: Simulation-Experimental Data Fusion and Multitask Machine Learning
Source: J Phys Chem A. 2023 Dec 6;127(50):10709–16. doi: 10.1021/acs.jpca.3c05870 (PMC10749451; doi:10.1021/acs.jpca.3c05870)
Supplement: Supplementary file 1 — jp3c05870_si_001.zip [file jp3c05870_si_001.zip › ROP-enthalpy-data-wide.xlsx]

## Sheet: Enthalpy_data_log
ID	smiles_polymer	smiles_monomer	monomer_image	delta_H_exp_KJ/mol	delta_H_1/l-3_KJ/mol	delta_H_1/l-4_KJ/mol	delta_H_1/l-5_KJ/mol	delta_H_1/l-6_KJ/mol	Reference
1	[*]OCCOC(C)C([*])=O	CC1OCCOC1=O		-9.85	-13.716	-10.7528	-15.0232		10.1002/pi.2871
4	[*]OC(CCC(C)CC([*])=O)C(C)C	CC1CCC(C(C)C)OC(=O)C1		-16.8	13.8757	8.04692	5.9248	4.54085	10.1021/bm050076t
6	[*]OCCC(C)CC([*])=O	CC1CCOC(=O)C1		-13.8	16.0108	3.4395	-0.339637	-1.98266	10.1073/pnas.1404596111
7	[*]OCCCC([*])=O	O=C1CCCO1		-5.4	1.83331	-0.486139	0.739761		10.1038/nchem.2391
9	[*]OC(C)CCCC([*])=O	CC1CCCC(=O)O1		-13.8	-14.0349	-13.049	-16.3103	-14.4059	10.1002/1521-3935(20020401)203:5/6<889::AID-MACP889>3.0.CO;2-O Phys. 2002, 203, 889
12	[*]OC(CCCCC)CCCC([*])=O	CCCCCC1CCCC(=O)O1		-17.1	-1.26736	-6.28373		-6.28843	10.1021/mz200006s
13	[*]OC(C)OCCC([*])=O	CC1OCCC(=O)O1		-11.6					10.1021/mz5005794
15	[*]OCCOCC([*])=O	O=C1COCCO1		-14.1	11.1424	4.00792	0.281554		10.1021/ma000457t
17	[*]OCCCCC([*])=O	O=C1CCCCO1		-8.4	-23.3141	-23.8146	-15.8177	-12.8484	10.1002/1521-3935(20020401)203:5/6<889::AID-MACP889>3.0.CO;2-O
19	[*]OCCCCCC([*])=O	O=C1CCCCCO1		-14	-21.8805				10.1002/1521-3935(20020401)203:5/6<889::AID-MACP889>3.0.CO;2-O
21	[*]OC1CCCCC1CC([*])=O	O=C2CC1CCCCC1O2		-18					10.1038/pj.2013.70, 10.1126/science.aar5498
23	[*]SC1CC(C([*])=O)N(C(=O)OC(C)(C)C)C1	CC(C)(C)OC(=O)N1CC2CC1C(=O)S2		-15.6					10.1021/jacs.9b00031
24	[*]SC(C)(C)C(NC(=O)OCCOCCOCCOCC=C)C([*])=O	C=CCOCCOCCOCCOC(=O)NC1C(=O)SC1(C)C		-9.4					10.1016/j.chempr.2020.06.003
25	[*]OCC1CCCCC1C([*])=O	O=C1OCC2CCCCC12		-20					10.1126/science.aar5498
32	[*]CC(CC)(COCC=C)COC(=O)O[*]	C=CCOCC1(CC)COC(=O)OC1		-22	-17.3794				10.1021/acs.biomac.6b01375
39	[*]NCC(C)(CCCC)C([*])=O	CCCCC1(C)CNC1=O		-79.84					ring opening polymerization of cyclic amides by russo and casazza, 10.1002/pol.1976.170141003
42	[*]NCCCCCC([*])=O	O=C1CCCCCN1			-14.7227	-16.7357	-17.2487	-19.1846
43	[*]NCCCCCCC([*])=O	O=C1CCCCCCN1			-3.02183	-7.46788	-8.60869	-12.854
44	[*]NCCCCCCCC([*])=O	O=C1CCCCCCCN1			-19.9929	-25.2692	-25.716	-26.1384
48	[*]NCCCCCCCCCCCC([*])=O	O=C1CCCCCCCCCCCN1			-8.63719	-7.48207	-12.9532	-7.35194
49	[*]CCC[*]	C1CC1		-113	-77.8061	-80.7041	-87.2707	-88.7688	Thermodynamics and kinetics of ring-opening polymerization by Andrzej Duda and Adam Kowalski, https://pubs.rsc.org/en/content/articlepdf/1958/qr/qr9581200061, 10.1039/QR9581200061
50	[*]CCO[*]	C1CO1		-94	-77.5929	-87.9015	-87.8467	-87.9236	['Ethylene Oxide Product Stewardship Guidance Manual', '10.1246/bcsj.20170073']
51	[*]CCCC[*]	C1CCC1		-105.01	-74.2471	-83.7763	-83.9569	-85.2332	Thermodynamics and kinetics of ring-opening polymerization by Andrzej Duda and Adam Kowalski, https://pubs.rsc.org/en/content/articlepdf/1958/qr/qr9581200061, 10.1039/QR9581200061
52	[*]OCCC([*])=O	O=C1CCO1		-81	-61.3875	-67.4164	-70.0309	-70.971	[Thermodynamics and kinetics of ring-opening polymerization by Andrzej Duda and Adam Kowalski, Acta. Chem. Scand. vol. 30, no. 3, p. 14 (1966)]
53	[*]CCCCC[*]	C1CCCC1		-21.2	-1.50618	-7.00731	-7.78015	-9.68395	Thermodynamics and kinetics of ring-opening polymerization by Andrzej Duda and Adam Kowalski, 10.1039/QR9581200061
82	O=C([*])CCC(C=CC=C1)=C1S[*]	O=C1SC2=C(C=CC=C2)CC1			15.7979
85	O=C([*])C(C=CC=C1)=C1CCS[*]	O=C1SCCC2=C1C=CC=C2			20.9724
87	O=C([*])C(C=CC=C1)=C1C(C=CC=C2)=C2S[*]	O=C1SC2=C(C=CC=C2)C3=C1C=CC=C3			64.911
119	O=C(CS[*])N(C)CC([*])=O	O=C(CS1)N(C)CC1=O			3.42889
120	O=C(CS[*])N(CC)CC([*])=O	O=C(CS1)N(CC)CC1=O			15.5786
126	O=C([*])[C@H](CC1=CC=CC=C1)NC(CS[*])=O	O=C1SCC(N[C@H]1CC2=CC=CC=C2)=O			11.2304
128	O=C([*])[C@H](CC1=CC=CC=C1)NC([C@@H](CC2=CC=CC=C2)S[*])=O	O=C1S[C@H](CC2=CC=CC=C2)C(N[C@H]1CC3=CC=CC=C3)=O			33.7302
130	O=C([*])[C@H](NC(OC(C)(C)C)=O)CS[*]	O=C1[C@H](NC(OC(C)(C)C)=O)CS1			-12.5821
137	S=C([*])CCS[*]	S=C1CCS1			-39.999
139	S=C([*])CCCCS[*]	S=C1SCCCC1			5.97782	-0.906515	-4.76736	-2.92442
143	O=C([*])CCO[*]	O=C1CCO1			-59.9452
146	O=C([*])CCCCCO[*]	O=C1OCCCCC1			-2.03387
147	O=C([*])CCCCCCO[*]	O=C1OCCCCCC1			-8.92593
148	S=C([*])CCO[*]	S=C1CCO1			-50.3096
150	S=C([*])CCCCO[*]	S=C1OCCCC1			-22.5915	-15.4974	-0.116127	-15.4398
153	O=C([*])CCS[*]	O=C1CCS1			-34.7945
155	O=C([*])CCCCS[*]	O=C1SCCCC1			2.94961
156	O=C([*])CCCCCS[*]	O=C1SCCCCC1			-4.10824
157	O=C([*])CCCCCCS[*]	O=C1SCCCCCC1			-17.8256
158	O=C([*])CCN([*])[H]	O=C1CCN1[H]			-64.166
159	O=C([*])CCCN([*])[H]	O=C1N([H])CCC1			13.8221
160	O=C([*])CCCCN[*]	O=C1N([H])CCCC1			16.3112	2.66652	10.3948
161	O=C([*])CCCCCN([*])[H]	O=C1N([H])CCCCC1			-6.18299
162	O=C([*])CCCCCCN([*])[H]	O=C1N([H])CCCCCC1			-1.41768
179	O=C([*])OCO[*]	O=C1OCO1			-47.5067
180	O=C([*])OCCO[*]	O=C1OCCO1			-0.167827
181	O=C([*])OCCCO[*]	O=C1OCCCO1			-20.2884	-22.2726	-21.1817	-22.7634
182	O=C([*])OCCCCO[*]	O=C1OCCCCO1			-33.0403
183	O=C([*])OCCCCCO[*]	O=C1OCCCCCO1			-25.477
184	O=C([*])OCN[*]	O=C1OCN1			-59.3604
185	O=C([*])OCCN[*]	O=C1NCCO1			-13.2277
186	O=C([*])OCCCN[*]	O=C1NCCCO1			-19.8384	-18.8371	-16.588	-16.9507
187	O=C([*])OCCCCN[*]	O=C1NCCCCO1			-24.6861
193	O=C([*])CSCCO[*]	O=C1OCCSC1			16.2946	-6.10159	1.45602	-7.93139
210	O=C([*])CCOCS[*]	O=C1SCOCC1			4.07416
213	O=C([*])COCCS[*]	O=C1SCCOC1			6.54671
232	S=C([*])CSCCS[*]	S=C1SCCSC1			12.4829	-1.53982	9.03709	3.89422
270	[*]SSSSSSSS[*]	S1SSSSSSS1			-25.4529
306	O=C([*])C(C)CCCS[*]	O=C1SCCCC1C			6.15366
314	O=C([*])CC(C)(C)CCS[*]	O=C1SCCC(C)(C)C1			13.6761
315	O=C([*])C(C)(C)CCCS[*]	O=C1SCCCC1(C)C			-1.833	5.126	-5.636	-2.77
336	S=C([*])CC(C)CCS[*]	S=C1SCCC(C)C1			20.6168
337	S=C([*])C(C)CCCS[*]	S=C1SCCCC1C			3.06415
364	O=C([*])CCCS[*]	O=C1SCCC1			10.7924
365	O=C([*])CSCCS[*]	O=C1SCCSC1			-1.64223	-14.8738	0.701729	-1.30858
366	O=C([*])COCCS[*]	O=C1SCCOC1			19.4491
367	O=C([*])CCCCS[*]	O=C1SCCCC1			1.61491
371	O=C([*])C1=CC=CC=C1OCCS[*]	O=C1SCCOC2=CC=CC=C21			-0.745072
377	O=C([*])SCCCS[*]	O=C1SCCCS1			-13.4571
378	O=C([*])OCCCS[*]	O=C1SCCCO1			-4.39716
380	S=C([*])SCCCS[*]	S=C1SCCCS1			1.8481
381	S=C([*])OCCS[*]	S=C1SCCO1			16.0203
388	[*]C1=CC=CC=C1C(C=CC=C2)=C2CCS[*]	C12=CC=CC=C1SCCC3=C2C=CC=C3			9.8534
391	[*]C=CCCC[*]	C1=CCCC1			8.42735
413	[*]CCO[*]	C1CO1			-87.0859
415	[*]CC(C)O[*]	CC1CO1			-62.5582
453	[*]CCCO[*]	C1COC1			-79.4669
476	[*]CCC(C)O[*]	CC1CCO1			-60.3621
477	[*]CC(C)CO[*]	CC1COC1			-62.1032
492	[*]CC(O)CO[*]	OC1COC1			-76.901
507	[*]CCSS[*]	C1CSS1			-84.8476
510	[*]CC(C)S[*]	CC1CS1			-34.0802
512	[*]CC(CC)S[*]	CCC1CS1			-25.5668
518	[*]CCCSS[*]	C1CSSC1			-12.6253
521	[*]CC(C)(C)S[*]	CC1(C)CS1			-30.0165
522	[*]CCC(C)S[*]	CC1CCS1			-47.4438
525	[*]CCCCS[*]	C1CCSC1			9.39833
556	[*]CCC(=O)O[*]	O=C1CCO1			-51.8382
578	[*]CCC(=O)N[*]	O=C1CCN1			-77.5022
616	[*]CCN[*]	C1CN1			-85.3259
753	[*]C=CC([*])(C)C	CC1(C)C=C1			-164.071
787	[*]CCCCC(=O)S[*]	O=C1CCCCS1		-4.9	3.87936	3.35337	-6.07156	5.38139	10.1021/acsmacrolett.2c00319
937	[*]CCCS([*])=O	O=S1CCC1			-33.7594
949	[*]SCCSCC([*])=O	O=C1CSCCS1		-9.5	7.96215	0.0928843	3.27186	-2.9721	10.1021/acsmacrolett.2c00319
969	[*]OCCOP([*])(=O)OC	COP1(=O)OCCO1		-14					10.1002/marc.1984.030050501
979	[*]OCCCCCCCCCCCCC([*])=O	O=C1CCCCCCCCCCCCO1		-8					10.1002/pol.1966.150041208, Dubios, Coulembier, Raquez, Handbook of Ring-Opening Polymerizations
981	[*]OC1CCCCC1OC([*])=O	O=C2OC1CCCCC1O2		-23	25.7179				10.1038/pj.2013.50
983	[*]OCCCOC([*])=O	O=C1OCCCO1		-26	-22.7605		-25.2132		10.1021/ma971227q
986	[*]CCCCO[*]	C1CCOC1		-24	4.11913		5.30938		10.1016/0032-3861(89)90162-6
988	[*]OCCCNC([*])=O	O=C1NCCCO1		-18	-17.7945	-19.3459	-15.6907	-13.6409	10.1002/macp.1997.021980104
990	[*]CCC[*]	C1CC1		-112.968	-72.6469		-84.2741		10.1039/TF9555101710
991	[*]CCCC[*]	C1CCC1		-105.018	-78.5386	-78.9727	-80.2563		10.1039/TF9555101710
992	[*]CCCCC[*]	C1CCCC1		-21.7568	0.403762		-4.3895	-6.05493	10.1039/TF9555101710
993	[*]CCCCCC[*]	C1CCCCC1		2.9288	13.0056	9.30363	10.0812	10.6628	10.1039/TF9555101710, 10.1039/QR9581200061
994	[*]CCCCCCC[*]	C1CCCCCC1		-21.7568	-4.75556	-10.228	-15.4656	-11.6285	10.1039/TF9555101710
995	[*]CCCCCCCC[*]	C1CCCCCCC1		-34.7272	-18.5164	-19.3927	-19.2965	-22.1832	10.1039/TF9555101710
996	[*]CCNC(=O)O[*]	O=C1NCCO1		-1.7	-16.3901	-14.9102	-20.3221	-19.6494	10.1002/1521-3935(20020501)203:8<1114::aid-macp1114>3.0.co;2-p
997	[*]CCCNC(=O)O[*]	O=C1NCCCO1		-18					10.1002/1521-3935(20020501)203:8<1114::aid-macp1114>3.0.co;2-p
998	[*]CC(C)CNC(=O)O[*]	CC1CNC(=O)OC1		-1.7	-6.26181		-3.2351		10.1002/1521-3935(20020501)203:8<1114::aid-macp1114>3.0.co;2-p
999	[*]CC(C)(C)CNC(=O)O[*]	CC1(C)CNC(=O)OC1		29	-13.3434	-11.1839	-11.226	-11.3218	10.1002/1521-3935(20020501)203:8<1114::aid-macp1114>3.0.co;2-p
1001	[*]CCCCNC(=O)O[*]	O=C1NCCCCO1		-40	-25.7542	-27.1067	-29.5642		10.1002/1521-3935(20020501)203:8<1114::aid-macp1114>3.0.co;2-p
1002	[*]CCCCC=[*]	C1=CCCC1		-23.43	-4.04342	-8.26758	-7.34866		10.1039/c3py00584d
1003	[*]CCCS(=O)(=O)O[*]	O=S1(=O)CCCO1		-23.012	-13.9231	-15.6667	-15.0901		10.1295/polymj.6.238
1007	[*]OCCN(CC([*])=O)C(=O)OC(C)(C)C	CC(C)(C)OC(=O)N1CCOC(=O)C1		-19.63	-1.04649				10.1021/ja503830c
1009	[*]OCCOCC([*])=O	O=C1COCCO1		-19					10.1016/j.molcatb.2013.06.004
1026	[*]SCCC(CCCCC(OCC)=O)S[*]	O=C(OCC)CCCCC1CCSS1		-15.7	4.41094				10.1002/pol.20200765
1027	[*]C(C1=CC=C(C(OCC(C)CO[*])=O)C=C1)=O	O=C(OCC(C)COC(C1=CC=C(C(OCC(C)COC2=O)=O)C=C1)=O)C3=CC=C2C=C3		-1.07					10.1007/s10118-018-2161-4
1028	[*]C(C1=CC=C(C(OCC(C)(C)CO[*])=O)C=C1)=O	O=C(OCC(C)(C)COC(C1=CC=C(C(OCC(C)(C)COC2=O)=O)C=C1)=O)C3=CC=C2C=C3		-2.67					10.1007/s10118-018-2161-4
1029	[*]OCC(C)CC[*]	CC1CCOC1		-22.59	7.9565		3.8842	4.6463	10.1021/ma50005a048
1030	[*]=CCC(C1=CC=CC=C1)CC=[*]	C1C=CCC1C2=CC=CC=C2		-21.34					10.1002/marc.201600121
1031	O=C([C@@H]1CC[C@@H](OC1)N[*])[*]	O=C1N[C@H]2CCC[C@@H]1O2		-23.8					10.1002/pol.1989.140270905
1034	[*]CC(C)C[*]	CC1CC1		-100.83	-61.927	-76.1801	-74.9707	-75.041	10.1039/TF9555101710
1035	[*]CCC(C)C[*]	CC1CCC1		-95.81	-66.8329	-71.3266	-74.4485		10.1039/TF9555101710
1036	[*]CCCC(C)C[*]	CC1CCCC1		-12.97	4.4708	2.7726	0.588011	0.148491	10.1039/TF9555101710
1037	[*]CC(C)CCCC[*]	CC1CCCCC1		13.39	19.5286	15.0886	21.0244	16.4357	10.1039/TF9555101710
1038	[*]CC(C)(C)C[*]	CC1(C)CC1		-57.32	-62.4445		-63.5806	-64.8374	10.1039/TF9555101710
1039	[*]CC(C)(C)CC[*]	CC1(C)CCC1		-85.35					10.1039/TF9555101710
1040	[*]CC(C)(C)CCC[*]	CC1(C)CCCC1		0.84	18.1834	12.7282		7.91248	10.1039/TF9555101710
1041	[*]CC(C)(CCCC[*])C	CC1(C)CCCCC1		21.76	37.1327	29.978	30.3282	28.5617	10.1039/TF9555101710
1043	[*]CCCCCC(=S)O[*]	S=C1CCCCCO1		-24.23	-2.1298	-5.46199	-15.8349	-5.97271	10.1039/D0PY01393E
1044	O=C(CCCCCCO[*])[*]	O=C1OCCCCCC1		-19.25	-11.642		-12.1389		10.1039/D0PY01393E
1045	[*]SC1CCC(C([*])=O)C1	O=C1S[C@@H]2CC[C@H]1C2		-14.1	11.9216				10.1126/sciadv.abc0495
1046	[*]SC1CCC(C([*])=O)C1	O=C1S[C@@H]2CC[C@H]1C2		-14.1					10.1126/sciadv.abc0495
1048	[*]CCSC(C)(C)C(=O)S[*]	CC1(C)SCCSC1=O		-19.3	-14.44	-9.90704	-9.37097
1049	[*]CCSC(C)C(=O)S[*]	CC1SCCSC1=O		-10.2	-7.52442	-3.65568	0.0326917
1050	[*]OCCCC(C)C([*])=O	CC1CCCOC1=O		-13	-19.8363	-24.1955	-18.3216	-18.444	10.1021/acs.macromol.6b00211
1051	[*]OCC(C)CCC([*])=O	CC1CCC(=O)OC1		-15.8	11.0144		4.47482		10.1021/acs.macromol.6b00211
1052	[*]OC(CC)CCCC([*])=O	CCC1CCCC(=O)O1		-16.4	-1.53152	-4.10439	-4.63749	-5.35406	10.1021/acs.macromol.6b00211
1053	[*]OC(CCC)CCCC([*])=O	CCCC1CCCC(=O)O1		-18.5	9.22765	-0.878755	-8.39086	-1.6156	10.1021/acs.macromol.6b00211
1054	[*]OC(CCCC)CCCC([*])=O	CCCCC1CCCC(=O)O1		-17	-13.0692		-7.67082	-10.6987	10.1021/acs.macromol.6b00211
1055	[*]OC(CCCCC)CCCC([*])=O	CCCCCC1CCCC(=O)O1		-18	-6.05319	-4.33051		-10.6565	10.1021/acs.macromol.6b00211
1056	[*]OC(CCCCCC)CCCC([*])=O	CCCCCCC1CCCC(=O)O1		-18.4	-4.30694	-4.76233	-5.58819		10.1021/acs.macromol.6b00211
1057	[*]OC(CCCCCCC)CCCC([*])=O	CCCCCCCC1CCCC(=O)O1		-18.7	-0.0976	-0.0676	-0.0676	-0.09238	10.1021/acs.macromol.6b00211
1058	[*]OC(CCCCCCCCC)CCCC([*])=O	CCCCCCCCCC1CCCC(=O)O1		-16.8	-16.2637	-9.85358	-22.2883	-16.093	10.1021/acs.macromol.6b00211
1059	[*]OC(C)CC(CC([*])=O)C(C)C	CC(C)C1CC(=O)OC(C)C1		-16.8	6.24752				10.1021/bm050076t
1060	[*]OCCC(=C)C([*])=O	C=C1CCOC1=O		-5.9	-3.88718	-6.75366	-7.4319	-6.46898	10.1021/jacs.6b07974
1061	[*]OCCC(=C)C([*])=O	C=C1CCOC1=O		-5.9					10.1021/jacs.6b07974
1062	[*]O[Si](C)(C)N(C)[Si](C)(C)O[Si]([*])(C)C	CN1[Si](C)(C)O[Si](C)(C)O[Si]1(C)C		-4.5					10.1021/ma061708m
1063	[*]OC(C)C(=O)OC(C)C([*])=O	CC1OC(=O)C(C)OC1=O		-23.9	-30.2302				10.1021/ma0007177
1066	[*]CC=CCC[*]	C1=CCCC1		-16.8252	-26.7934	1.5906	-2.60181	-6.27068	10.1021/acsmacrolett.8b00422
1067	[*]CC=CCC([*])O[Si](C)(C)C(C)(C)C	CC(C)(C)[Si](C)(C)OC1CC=CC1		-17.5752					10.1021/acsmacrolett.8b00422
1068	[*]CC=CCC([*])C(=O)OCc1ccccc1	O=C(OCc1ccccc1)C2CC=CC2		-21.0207	-6.52028				10.1021/acsmacrolett.8b00422
1069	[*]CC=CCC([*])OCc1ccccc1	C2=CCC(OCc1ccccc1)C2		-15.2804	10.0343				10.1021/acsmacrolett.8b00422
1070	[*]CC=CCC([*])COCc1ccccc1	C2=CCC(COCc1ccccc1)C2		-17.5985	7.93135				10.1021/acsmacrolett.8b00422
1071	[*]CC=CCC([*])CO	OCC1CC=CC1		-18.4	10.4655				10.1021/acsmacrolett.8b00422
1072	[*]CC=CCC([*])C(=O)OC	COC(=O)C1CC=CC1		-14.8372	2.49363				10.1021/acsmacrolett.8b00422
1073	[*]CC=CCC([*])C(=O)O	O=C(O)C1CC=CC1		-12.781	3.75634				10.1021/acsmacrolett.8b00422
1074	[*]CC=CCC([*])OC(=O)C(C)(C)Br	CC(C)(Br)C(=O)OC1CC=CC1		-22.6					10.1021/acsmacrolett.8b00576
1075	[*]CC=CCC([*])c1ccccc1	C2=CCC(c1ccccc1)C2		-21.3587	2.48469				10.1002/marc.201600121
1077	[*]CC=CCC([*])O	OC1CC=CC1		-11.5016	1.46026				10.1021/acsmacrolett.8b00422
1078	[*]NC1CCCC(C([*])=O)O1	O=C1N([H])C2CCCC1O2		-23.8	8.30991				10.1016/s0079-6700(00)00018-6
1079	[*]C(CC(C)CCS[*])=O	O=C1SCCC(C)C1			10.1849	5.18963	16.4384	7.88912
1080	[*]C(CC(C)(C)CCS[*])=O	O=C1SCCC(C)(C)C1			4.7953	15.7205	8.95249	8.48198
1083	O=C(C(C)CCC[*])S[*]	O=C1SCCCC1C		-4.5	5.15672	3.41213			10.1021/acsmacrolett.2c00319
1084	[*]SC(C(C)(C)SCC[*])=O	O=C1SCCSC1(C)C		-19.3	2.05148				10.1021/acsmacrolett.2c00319
1085	[*]SC(C(C)SCC[*])=O	O=C1SCCSC1C		-10.2	-1.74638				10.1021/acsmacrolett.2c00319
1088	[*]C/C=C/C(O[Si](C)(C)C)C[*]	C[Si](C)(OC1C=CCC1)C		-12.7					10.1016/j.eurpolymj.2019.109251
1089	[*]C/C=C/C(C[*])O[Si](CC)(CC)CC	CC[Si](CC)(OC1C=CCC1)CC		-21.3					10.1016/j.eurpolymj.2019.109251
1090	[*]C/C=C/C(O[Si](C(C)(C)C)(C)C)C[*]	C[Si](C(C)(C)C)(OC1C=CCC1)C		-6.8					10.1016/j.eurpolymj.2019.109251
1097	O=C(OC)CCCCC(CCS[*])S[*]	O=C(OC)CCCCC1SSCC1		-17.9	-2.27617				10.1021/jacs.9b08957
1098	[*]CC(C)(C)COC(=O)O[*]	CC1(C)COC(=O)OC1		-21	-10.0794	-11.9449	-10.9893	-10.781	10.1021/ma971227q
1099	[*]CC(CC)(CC)COC(=O)O[*]	CCC1(CC)COC(=O)OC1		-18	-6.77889	-3.62785	-6.52241	-7.94846	10.1021/ma971227q
1100	[*]CC(C)(COC(=O)O[*])c1ccccc1	CC2(c1ccccc1)COC(=O)OC2		-16	-13.8173	-13.5056	-18.6902	-11.593	10.1021/ma971227q
1101	[*]CC(CC)(COC(=O)O[*])c1ccccc1	CCC2(c1ccccc1)COC(=O)OC2		-5	-0.698955	-0.585913	-3.10501	1.61923	10.1021/ma971227q
1103	[*]CCSC(C1=CC=CC=C1)C(S[*])=O	O=C1SCCSC1C2=CC=CC=C2			6.48853		3.31476
1113	[*]OC(C)CC(CC([*])=O)OC(C)=O	CC(=O)OC1CC(=O)OC(C)C1		-25	2.8056				10.1039/d1py00561h
1114	[*]C(C(C1=CC=CC=C1)SCCS[*])=S	S=C1SCCSC1C2=CC=CC=C2			-6.26176	9.65631	2.90307	20.7335
1115	[*]C(C(C)SCCS[*])=S	S=C1SCCSC1C			2.75785		1.6094
1116	[*]C(C(C)(C)SCCS[*])=S	S=C1SCCSC1(C)C			5.78575	4.79257	5.18885	14.5926
1117	[*]C(C(C)(C)SC(C(C)(C)S[*])=S)=S	S=C(C(C)(C)S1)SC(C)(C)C1=S			26.9413	31.1159	37.5412	49.1258
1119	S=C([*])OCCCS[*]	S=C1SCCCO1			-11.9937	-11.4138	-11.0421	-2.34205
1120	S=C([*])OCCCO[*]	S=C1OCCCO1			-18.2242	-17.3551	-14.88	-14.2282
1121	[*]SC(C)C(=O)SC(C)C([*])=O	CC1SC(=O)C(C)SC1=O		-4.92	29.5358				10.1002/anie.202109767
1122	C=C(CCCS[*])CC1=C([*])C=CC([N+]([O-])=O)=C1	C=C(CCCS1)CC2=C1C=CC([N+]([O-])=O)=C2			-13.9793	-22.0333	-17.7599	-15.2025
1123	O=C(CCCS[*])CC1=C([*])C=CC([N+]([O-])=O)=C1	O=C(CCCS1)CC2=C1C=CC([N+]([O-])=O)=C2			-9.24121	-0.88265	-13.6809	6.48319
1124	OC(CCCS[*])CC1=C([*])C=CC([N+]([O-])=O)=C1	OC(CCCS1)CC2=C1C=CC([N+]([O-])=O)=C2			-11.8813	-11.0443	-3.05343	-1.74142
1125	O=C(CCCCS[*])CC1=CC([N+]([O-])=O)=CC=C1[*]	O=C1CC2=CC([N+]([O-])=O)=CC=C2SCCCC1			-14.0328	-17.4082	-10.3275	-17.3091
1126	C=C(CCCCS[*])CC1=CC([N+]([O-])=O)=CC=C1[*]	C=C1CC2=CC([N+]([O-])=O)=CC=C2SCCCC1			-4.33837	-14.3433	-8.15246	-5.55492
1127	OC(CCCCS[*])CC1=CC([N+]([O-])=O)=CC=C1[*]	OC1CC2=CC([N+]([O-])=O)=CC=C2SCCCC1			-4.78505	-8.1087	-5.21062	4.53999
1128	[*]C1=CC=C([N+]([O-])=O)C=C1CC(OC)CCCS[*]	O=[N+](C1=CC(CC(OC)CCCS2)=C2C=C1)[O-]		-17.88					doi.org/10.1021/jacs.3c03455
1129	[*]OCCCC(=C)C([*])=O	C=C1CCCOC1=O		-16.5					10.1021/jacs.6b07974
1130	[*]OCC(CCC([*])=O)C(=O)OC	COC(=O)C1CCC(=O)OC1		-15.2					10.1021/acsmacrolett.7b00889
1131	[*]OCc1ccccc1OC(C)(C)C([*])=O	CC2(C)Oc1ccccc1COC2=O		-27.3					10.1021/jacs.1c10162
1132	[*]OC1CCCC(C([*])=O)C1	O=C1OC2CCCC1C2		-21.1					10.1016/j.chempr.2021.02.003
1133	[*]NC1CCCC(C([*])=O)C1	O=C1NC2CCCC1C2		-10					10.1021/jacs.1c12611
1134	[*]COCCO[*]	C1COCO1		-20					10.1126/science.abh0626
1135	[*]=CCC[C@@H]1CC[C@H]1CCC=[*]	C/2=C/CC[C@@H]1CC[C@H]1CC2		-8.8					10.1021/jacs.1c11197
1136	[*]=CCC[C@H]1[C@H](CCC=[*])C(C(=O)OC)C1C(=O)OC	COC(=O)C2[C@H]1CC/C=C\CC[C@@H]1C2C(=O)OC		-7.1					10.1038/s41557-021-00748-5
1137	[*]=CCC[C@H]2[C@H](CCC=[*])[C@@H]3C(=O)N(c1ccccc1)C(=O)[C@H]23	O=C3[C@@H]2[C@H]1CC/C=C\CC[C@@H]1[C@@H]2C(=O)N3c4ccccc4		-11.7					10.1038/s41557-021-00748-5
1138	[*]=CCC[C@@H]1CCC[C@H]1CCC=[*]	C/2=C/CC[C@@H]1CCC[C@H]1CC2		-12.1					10.1021/jacs.1c11197
1139	[*]=CCC[C@@H]1OCO[C@H]1CCC=[*]	C/2=C/CC[C@@H]1OCO[C@H]1CC2		-11.3					10.1021/jacs.1c11197
1140	[*]=CCC[C@@H]1OC(C)O[C@H]1CCC=[*]	CC2O[C@H]1CC/C=C\CC[C@@H]1O2		-10.9					10.1021/jacs.1c11197
1141	[*]=CCC[C@@H]1OC(C)(C)O[C@H]1CCC=[*]	CC2(C)O[C@H]1CC/C=C\CC[C@@H]1O2		-13.4					10.1021/jacs.1c11197
1142	[*]=CCC[C@@H]1OC(CCCC)(CCCCC)O[C@H]1CCC=[*]	CCCCCC2(CCCC)O[C@H]1CC/C=C\CC[C@@H]1O2		-13.8					10.1021/jacs.1c11197
1143	[*]=CCC[C@@H]2OC1(CCCCC1)O[C@H]2CCC=[*]	C/3=C/CC[C@@H]2OC1(CCCCC1)O[C@H]2CC3		-11.7					10.1021/jacs.1c11197
1144	[*]OC1C=CCC(C([*])=O)C1	O=C1OC2C=CCC1C2		-34.7					10.1021/jacs.1c12278
1145	[*]=CCC1CC(C=[*])OC1=O	O=C1OC2C=CCC1C2		-19.8					10.1021/jacs.1c12278
1146	[*]=CCCOC=[*]	C1=COCC1		-20.9					10.1021/jacs.9b11834
1147	[*]SCCCC(C)SC([*])=S	CC1CCCSC(=S)S1		-18.11					10.1021/acs.macromol.2c01628
